# Supplementary material for: Multimodal Navigation and Virtual Companion System: A Wearable Device Assisting Blind People in Independent Travel
Source: Sensors (Basel). 2025 Jul 6;25(13):4223. doi: 10.3390/s25134223 (PMC12252471; doi:10.3390/s25134223)
Supplement: Supplementary file 1 [file sensors-25-04223-s001.zip]

Archive with 2 entries (2 files):
- Supplementary materials.pdf
- Video S1.mp4
